# Supplementary material for: Regionality and Temporal Dynamics of Sequestration and Relocation of Cardenolides in the Monarch Butterfly, Danaus plexippus
Source: J Chem Ecol. 2025 Feb 4;51(1):19. doi: 10.1007/s10886-025-01572-8 (PMC11794346; doi:10.1007/s10886-025-01572-8)
Supplement: Supplementary file 2 — Supplementary Material 2 [file 10886_2025_1572_MOESM2_ESM.xlsx]

## Sheet: in vitro uptake ouabain uzarin
Raw data	species	time	mol/L	cardenolide		R code and output
	D. plexippus	10	2.73668e-05	ouabain
	D. plexippus	20	7.69691e-05	ouabain			> vitrogut$time=as.factor(vitrogut$time)
	D. plexippus	30	0.000155649	ouabain			> vitrogut$cardenolide=as.factor(vitrogut$cardenolide)
	D. plexippus	45	0.000254853	ouabain			> tapply(vitrogut$mol_L,vitrogut$cardenolide,shapiro.test)
	D. plexippus	60	0.000344651	ouabain
	D. plexippus	90	0.000509707	ouabain				Shapiro-Wilk normality test
	D. plexippus	10	0	ouabain			$ouabain
	D. plexippus	20	0.00010006	ouabain			W = 0.91587, p-value = 0.1092
	D. plexippus	30	0.000172753	ouabain
	D. plexippus	45	0.0003609	ouabain			$uzarin
	D. plexippus	60	0.000309587	ouabain			W = 0.9293, p-value = 0.1887
	D. plexippus	90	0.000599504	ouabain
	D. plexippus	10	6.24997e-06	ouabain
	D. plexippus	20	5.03712e-05	ouabain			> m2=lm(mol_L~time + cardenolide,data=vitrogut)
	D. plexippus	30	4.67916e-05	ouabain			> summary(m2)
	D. plexippus	45	0.000111198	ouabain
	D. plexippus	60	0.00020725	ouabain			Call:
	D. plexippus	90	0.000453366	ouabain			lm(formula = mol_L ~ time + cardenolide, data = vitrogut)
	D. plexippus	10	2.075e-05	uzarin
	D. plexippus	20	3.43448e-05	uzarin			Residuals:
	D. plexippus	30	5.86724e-05	uzarin			Min 1Q Median 3Q Max
	D. plexippus	45	7.01207e-05	uzarin			-1.708e-04 -6.155e-05 1.121e-06 5.713e-05 2.090e-04
	D. plexippus	60	9.73104e-05	uzarin
	D. plexippus	90	0.000105897	uzarin			Coefficients:
	D. plexippus	10	0	uzarin			Estimate Std. Error t value Pr(>|t|)
	D. plexippus	20	1.50259e-05	uzarin			(Intercept) 8.676e-05 4.030e-05 2.153 0.03977 *
	D. plexippus	30	6.43966e-05	uzarin			time20 4.054e-05 5.276e-05 0.768 0.44854
	D. plexippus	45	0.000122353	uzarin			time30 7.768e-05 5.276e-05 1.472 0.15173
	D. plexippus	60	9.23017e-05	uzarin			time45 1.479e-04 5.276e-05 2.803 0.00894 **
	D. plexippus	90	0.000143819	uzarin			time60 1.720e-04 5.276e-05 3.260 0.00284 **
	D. plexippus	10	0	uzarin			time90 3.037e-04 5.276e-05 5.756 3.12e-06 ***
	D. plexippus	20	2.08195e-05	uzarin			cardenolideuzarin -1.554e-04 3.046e-05 -5.101 1.91e-05 ***
	D. plexippus	30	2.21934e-05	uzarin			---
	D. plexippus	45	2.22556e-05	uzarin			Signif. codes: 0 ‘***’ 0.001 ‘**’ 0.01 ‘*’ 0.05 ‘.’ 0.1 ‘ ’ 1
	D. plexippus	60	3.53719e-05	uzarin
	D. plexippus	90	6.42621e-05	uzarin			Residual standard error: 9.139e-05 on 29 degrees of freedom	Adjusted R-squared: 0.6424
							Multiple R-squared: 0.7037,
							F-statistic: 11.48 on 6 and 29 DF, p-value: 1.462e-06
							> Anova(m2)
							Anova Table (Type II tests)
							Response: mol_L
							Sum Sq Df F value Pr(>F)
							time 3.5793e-07 5 8.5708 4.464e-05 ***
							cardenolide 2.1736e-07 1 26.0248 1.913e-05 ***
							Residuals 2.4221e-07 29
							---
							Signif. codes: 0 ‘***’ 0.001 ‘**’ 0.01 ‘*’ 0.05 ‘.’ 0.1 ‘ ’ 1
							> posttest=glht(m2, linfct=mcp(cardenolide="Tukey"))
							> summary(posttest)
								Simultaneous Tests for General Linear Hypotheses
							Multiple Comparisons of Means: Tukey Contrasts
							Fit: lm(formula = mol_L ~ time + cardenolide, data = vitrogut)
							Linear Hypotheses:
							Estimate Std. Error t value Pr(>|t|)
							uzarin - ouabain == 0 -1.554e-04 3.046e-05 -5.101 1.91e-05 ***
							---
							Signif. codes: 0 ‘***’ 0.001 ‘**’ 0.01 ‘*’ 0.05 ‘.’ 0.1 ‘ ’ 1
							(Adjusted p values reported -- single-step method)
							> cld(posttest)
							ouabain uzarin
							"b" "a"

## Sheet: in vitro uptake ouabain 
Raw data	species	time	ouabain (mol/L)		R code and output
	D. plexippus	10	2.56564e-05
	D. plexippus	20	7.26931e-05			> vitrogut$species=as.factor(vitrogut$species)
	D. plexippus	30	0.000138544			> tapply(vitrogut$ouabain,vitrogut$species,shapiro.test)
	D. plexippus	45	0.000258274
	D. plexippus	60	0.000320277
	D. plexippus	90	0.000438296				Shapiro-Wilk normality test
	M. sexta	10	0			$`D. plexippus`
	M. sexta	20	5.60671e-05			W = 0.92441, p-value = 0.07316
	M. sexta	10	0
	M. sexta	20	2.36354e-05			$`E. core`
	M. sexta	30	4.57428e-05			W = 0.82644, p-value = 0.0002069
	M. sexta	45	0.000105735
	M. sexta	10	0			$`M. sexta`
	M. sexta	20	0			W = 0.70604, p-value = 1.913e-06
	M. sexta	30	2.82e-05
	M. sexta	45	5.71e-05
	M. sexta	60	9.68e-05			> m2=glm(ouabain~species+time,family="gaussian",data=vitrogut)
	M. sexta	90	0.000236			> summary(m2)
	M. sexta	10	0
	M. sexta	20	1.3e-05			Call:
	M. sexta	30	4.18e-05			glm(formula = ouabain ~ species + time, family = "gaussian",
	M. sexta	45	6.5e-05			data = vitrogut)
	M. sexta	60	0.000103
	M. sexta	90	0.0002			Deviance Residuals:
	M. sexta	10	0			Min 1Q Median 3Q Max
	M. sexta	20	1.78e-05			-1.582e-04 -4.958e-05 -1.320e-06 2.129e-05 3.576e-04
	M. sexta	30	4.03e-05
	M. sexta	45	8.22e-05			Coefficients:
	M. sexta	60	0.000155			Estimate Std. Error t value Pr(>|t|)
	M. sexta	90	0.000291			(Intercept) 7.436e-05 2.498e-05 2.977 0.003907 **
	M. sexta	10	0			speciesE. core -8.388e-05 2.184e-05 -3.841 0.000252 ***
	M. sexta	20	9.24308e-06			speciesM. sexta -9.190e-05 2.188e-05 -4.200 7.20e-05 ***
	M. sexta	30	5.56788e-05			time20 2.825e-05 2.911e-05 0.970 0.334974
	M. sexta	45	0.000497702			time30 6.051e-05 2.964e-05 2.041 0.044672 *
	M. sexta	60	0.000206588			time45 1.577e-04 2.964e-05 5.320 1.01e-06 ***
	M. sexta	90	0.000577325			time60 1.919e-04 3.026e-05 6.343 1.47e-08 ***
	E. core	10	9.07771e-06			time90 3.757e-04 3.026e-05 12.417 < 2e-16 ***
	E. core	20	3.68078e-05			---
	E. core	30	8.35188e-05			Signif. codes: 0 ‘***’ 0.001 ‘**’ 0.01 ‘*’ 0.05 ‘.’ 0.1 ‘ ’ 1
	E. core	45	0.000122341
	E. core	60	0.00016577			(Dispersion parameter for gaussian family taken to be 6.357019e-09)
	E. core	90	0.000310767
	E. core	10	5.48895e-05			Null deviance: 1.9698e-06 on 83 degrees of freedom
	E. core	20	7.29523e-05			Residual deviance: 4.8313e-07 on 76 degrees of freedom
	E. core	30	8.11282e-05			AIC: -1337.4
	E. core	45	0.000100816
	E. core	60	0.000157745			Number of Fisher Scoring iterations: 2
	E. core	90	0.000258655
	E. core	10	2.13708e-05			> Anova(m2)
	E. core	20	2.40426e-05			Analysis of Deviance Table (Type II tests)
	E. core	30	5.10746e-05
	E. core	45	6.76446e-05			Response: ouabain
	E. core	60	0.000135333			LR Chisq Df Pr(>Chisq)
	E. core	90	0.000310913			species 20.942 2 2.834e-05 ***
	E. core	10	0			time 206.959 5 < 2.2e-16 ***
	E. core	20	1.47044e-05			---
	E. core	30	4.4969e-05			Signif. codes: 0 ‘***’ 0.001 ‘**’ 0.01 ‘*’ 0.05 ‘.’ 0.1 ‘ ’ 1
	E. core	45	0.000221062			> posttest=glht(m2, linfct=mcp(species="Tukey"))
	E. core	60	0.000346681			> summary(posttest)
	E. core	90	0.000565096
	E. core	10	0
	E. core	20	0			Multiple Comparisons of Means: Tukey Contrasts
	E. core	30	2.31182e-05
	E. core	45	6.4796e-05			Fit: glm(formula = ouabain ~ species + time, family = "gaussian",
	E. core	60	0.00012627			data = vitrogut)
	E. core	90	0.000313408
						Linear Hypotheses:
						Estimate Std. Error z value Pr(>|z|)
						E. core - D. plexippus == 0 -8.388e-05 2.184e-05 -3.841 0.000354 ***	Simultaneous Tests for General Linear Hypotheses
						M. sexta - D. plexippus == 0 -9.190e-05 2.188e-05 -4.200 < 1e-04 ***
						M. sexta - E. core == 0 -8.021e-06 2.064e-05 -0.389 0.920061
						---
						Signif. codes: 0 ‘***’ 0.001 ‘**’ 0.01 ‘*’ 0.05 ‘.’ 0.1 ‘ ’ 1
						(Adjusted p values reported -- single-step method)
						> cld(posttest)
						D. plexippus E. core M. sexta
						"b" "a" "a"

## Sheet: in vivo uptake ouabain hemoymph
Raw data	species	group	time	tissue	microgram		R code and output	R output_in groups							R output_in species
	D.plexippus	D. plexippus24	24	Hemolymphe	0.00218746
	D.plexippus	D. plexippus24	24	Hemolymphe	0.0108766			> oralouabain$group=as.factor(oralouabain$group)							> oralouabain$time=as.factor(oralouabain$time)
	D.plexippus	D. plexippus24	24	Hemolymphe	0.00336664			> tapply(oralouabain$microgram,oralouabain$group,shapiro.test)							> oralouabain$species=as.factor(oralouabain$species)
	D.plexippus	D. plexippus24	24	Hemolymphe	0.00344034										> tapply(oralouabain$microgram,oralouabain$species,shapiro.test)
	D.plexippus	D. plexippus24	24	Hemolymphe	0.0172219
	D.plexippus	D. plexippus24	24	Hemolymphe	0.00281247				Shapiro-Wilk normality test
	D.plexippus	D. plexippus24	24	Hemolymphe	0.00463527			$`D. plexippus0`								Shapiro-Wilk normality test
	D.plexippus	D. plexippus5	5	Hemolymphe	0.0187667			W = 0.87943, p-value = 0.1285							$D.plexippus
	D.plexippus	D. plexippus5	5	Hemolymphe	0.0102769										W = 0.71826, p-value = 4.69e-05
	D.plexippus	D. plexippus5	5	Hemolymphe	0.031327			$`D. plexippus24`
	D.plexippus	D. plexippus5	5	Hemolymphe	0.01695			W = 0.76139, p-value = 0.01666							$E.core
	D.plexippus	D. plexippus0	1.5	Hemolymphe	0.000671616										W = 0.61746, p-value = 6.714e-06
	D.plexippus	D. plexippus0	1.5	Hemolymphe	0.000622717			$`D. plexippus5`
	D.plexippus	D. plexippus0	1.5	Hemolymphe	0.00140095			W = 0.94074, p-value = 0.6589							$M.sexta
	D.plexippus	D. plexippus0	1.5	Hemolymphe	0.00210123										W = 0.64563, p-value = 1.988e-05
	D.plexippus	D. plexippus0	1.5	Hemolymphe	0.00104129			$`E. core0`
	D.plexippus	D. plexippus0	1.5	Hemolymphe	0.00166538			W = 0.70384, p-value = 0.0009804
	D.plexippus	D. plexippus0	1.5	Hemolymphe	0.00114131										> m2=glm(microgram~species,family="gaussian",data=oralouabain)
	D.plexippus	D. plexippus0	1.5	Hemolymphe	0.000650254			$`E. core24`							> summary(m2)
	D.plexippus	D. plexippus0	1.5	Hemolymphe	0.000823845			W = 0.77664, p-value = 0.0665
	D.plexippus	D. plexippus0	1.5	Hemolymphe	0.000814934										Call:
	E.core	E. core24	24	Hemolymphe	0.000274772			$`E. core5`							glm(formula = microgram ~ species, family = "gaussian", data = oralouabain)
	E.core	E. core24	24	Hemolymphe	0.000217736			W = 0.79016, p-value = 0.06721
	E.core	E. core5	5	Hemolymphe	0.000204316										Deviance Residuals:
	E.core	E. core5	5	Hemolymphe	0.0015957			$`M. sexta0`							Min 1Q Median 3Q Max
	E.core	E. core5	5	Hemolymphe	0.000484572			W = 0.52687, p-value = 7.524e-06							-0.0057009 -0.0014080 -0.0004557 0.0001470 0.0250035
	E.core	E. core5	5	Hemolymphe	0.000405922
	E.core	E. core5	5	Hemolymphe	0.00392657			$M.sexta24							Coefficients:
	E.core	E. core0	1.5	Hemolymphe	0			W = 0.82641, p-value = 0.1586							Estimate Std. Error t value Pr(>|t|)
	E.core	E. core0	1.5	Hemolymphe	0										(Intercept) 0.006324 0.001103 5.735 4.29e-07 ***
	E.core	E. core0	1.5	Hemolymphe	0			$M.sexta5							speciesE.core -0.005757 0.001600 -3.598 0.000687 ***
	E.core	E. core0	1.5	Hemolymphe	0.000151108			W = 0.72634, p-value = 0.02259							speciesM.sexta -0.005767 0.001623 -3.553 0.000789 ***
	E.core	E. core0	1.5	Hemolymphe	0.00020523										---
	E.core	E. core0	1.5	Hemolymphe	0.00116164										Signif. codes: 0 ‘***’ 0.001 ‘**’ 0.01 ‘*’ 0.05 ‘.’ 0.1 ‘ ’ 1
	E.core	E. core0	1.5	Hemolymphe	0.000335374			> m2=glm(microgram~group,family="gaussian",data=oralouabain)
	E.core	E. core0	1.5	Hemolymphe	0			> summary(m2)							(Dispersion parameter for gaussian family taken to be 2.552861e-05)
	E.core	E. core0	1.5	Hemolymphe	0
	E.core	E. core0	1.5	Hemolymphe	0.00100491			Call:							Null deviance: 0.0018488 on 57 degrees of freedom
	E.core	E. core24	24	Hemolymphe	0.000193433			glm(formula = microgram ~ group, family = "gaussian", data = oralouabain)							Residual deviance: 0.0014041 on 55 degrees of freedom
	E.core	E. core24	24	Hemolymphe	0.000611779										AIC: -443.87
	M.sexta	M. sexta0	1.5	Hemolymphe	0			Deviance Residuals:
	M.sexta	M. sexta0	1.5	Hemolymphe	0			Min 1Q Median 3Q Max							Number of Fisher Scoring iterations: 2
	M.sexta	M. sexta0	1.5	Hemolymphe	0			-0.0090532 -0.0004673 -0.0001188 0.0000491 0.0119968
	M.sexta	M. sexta0	1.5	Hemolymphe	0										> Anova(m2)
	M.sexta	M. sexta0	1.5	Hemolymphe	0.000138379			Coefficients:							Analysis of Deviance Table (Type II tests)
	M.sexta	M. sexta0	1.5	Hemolymphe	6.4002e-05			Estimate Std. Error t value Pr(>|t|)
	M.sexta	M. sexta0	1.5	Hemolymphe	0			(Intercept) 0.0010934 0.0009507 1.150 0.255720							Response: microgram
	M.sexta	M. sexta0	1.5	Hemolymphe	0			groupD. plexippus24 0.0052696 0.0014816 3.557 0.000844 ***							LR Chisq Df Pr(>Chisq)
	M.sexta	M. sexta0	1.5	Hemolymphe	0			groupD. plexippus5 0.0182368 0.0017787 10.253 8.72e-14 ***							species 17.42 2 0.0001649 ***
	M.sexta	M. sexta0	1.5	Hemolymphe	0			groupE. core0 -0.0008075 0.0013445 -0.601 0.550875							---
	M. sexta	M.sexta5	5	Hemolymphe	0.00075147			groupE. core24 -0.0007689 0.0017787 -0.432 0.667415							Signif. codes: 0 ‘***’ 0.001 ‘**’ 0.01 ‘*’ 0.05 ‘.’ 0.1 ‘ ’ 1
	M. sexta	M.sexta24	24	Hemolymphe	0.00250296			groupE. core5 0.0002301 0.0016467 0.140 0.889461							> posttest=glht(m2, linfct=mcp(species="Tukey"))
	M. sexta	M.sexta24	24	Hemolymphe	0.000505149			groupM. sexta0 -0.0010731 0.0013445 -0.798 0.428646							> summary(posttest)
	M. sexta	M.sexta24	24	Hemolymphe	0.000137827			groupM.sexta24 -0.0001308 0.0017787 -0.074 0.941693
	M. sexta	M.sexta5	5	Hemolymphe	0.000701206			groupM.sexta5 0.0003983 0.0017787 0.224 0.823756								Simultaneous Tests for General Linear Hypotheses
	M. sexta	M.sexta5	5	Hemolymphe	0.00344828			---
	M. sexta	M.sexta24	24	Hemolymphe	0.000704423			Signif. codes: 0 ‘***’ 0.001 ‘**’ 0.01 ‘*’ 0.05 ‘.’ 0.1 ‘ ’ 1							Multiple Comparisons of Means: Tukey Contrasts
	M. sexta	M.sexta5	5	Hemolymphe	0.0010655
								(Dispersion parameter for gaussian family taken to be 9.038853e-06)
															Fit: glm(formula = microgram ~ species, family = "gaussian", data = oralouabain)
								Null deviance: 0.0018488 on 57 degrees of freedom
								Residual deviance: 0.0004429 on 49 degrees of freedom							Linear Hypotheses:
								AIC: -498.79							Estimate Std. Error z value Pr(>|z|)
															E.core - D.plexippus == 0 -5.757e-03 1.600e-03 -3.598 0.000886 ***
								Number of Fisher Scoring iterations: 2							M.sexta - D.plexippus == 0 -5.767e-03 1.623e-03 -3.553 0.001106 **
															M.sexta - E.core == 0 -1.038e-05 1.662e-03 -0.006 0.999978
								> Anova(m2)							---
								Analysis of Deviance Table (Type II tests)							Signif. codes: 0 ‘***’ 0.001 ‘**’ 0.01 ‘*’ 0.05 ‘.’ 0.1 ‘ ’ 1
															(Adjusted p values reported -- single-step method)
								Response: microgram
								LR Chisq Df Pr(>Chisq)							> cld(posttest)
								group 155.54 8 < 2.2e-16 ***							D.plexippus E.core M.sexta
								---							"b" "a" "a"
								Signif. codes: 0 ‘***’ 0.001 ‘**’ 0.01 ‘*’ 0.05 ‘.’ 0.1 ‘ ’ 1
								> posttest=glht(m2, linfct=mcp(group="Tukey"))
								> summary(posttest)
									Simultaneous Tests for General Linear Hypotheses
								Multiple Comparisons of Means: Tukey Contrasts
								Fit: glm(formula = microgram ~ group, family = "gaussian", data = oralouabain)
								Linear Hypotheses:
								Estimate Std. Error z value Pr(>|z|)
								D. plexippus24 - D. plexippus0 == 0 0.0052696 0.0014816 3.557 0.01102 *
								D. plexippus5 - D. plexippus0 == 0 0.0182368 0.0017786 10.253 < 0.001 ***
								E. core0 - D. plexippus0 == 0 -0.0008075 0.0013445 -0.601 0.99958
								E. core24 - D. plexippus0 == 0 -0.0007689 0.0017786 -0.432 0.99997
								E. core5 - D. plexippus0 == 0 0.0002301 0.0016467 0.140 1.00000
								M. sexta0 - D. plexippus0 == 0 -0.0010731 0.0013445 -0.798 0.99676
								M.sexta24 - D. plexippus0 == 0 -0.0001308 0.0017786 -0.074 1.00000
								M.sexta5 - D. plexippus0 == 0 0.0003983 0.0017786 0.224 1.00000
								D. plexippus5 - D. plexippus24 == 0 0.0129672 0.0018844 6.881 < 0.001 ***
								E. core0 - D. plexippus24 == 0 -0.0060771 0.0014816 -4.102 0.00141 **
								E. core24 - D. plexippus24 == 0 -0.0060385 0.0018844 -3.204 0.03512 *
								E. core5 - D. plexippus24 == 0 -0.0050395 0.0017604 -2.863 0.09386 .
								M. sexta0 - D. plexippus24 == 0 -0.0063427 0.0014816 -4.281 < 0.001 ***
								M.sexta24 - D. plexippus24 == 0 -0.0054004 0.0018844 -2.866 0.09343 .
								M.sexta5 - D. plexippus24 == 0 -0.0048713 0.0018844 -2.585 0.18631
								E. core0 - D. plexippus5 == 0 -0.0190444 0.0017786 -10.707 < 0.001 ***
								E. core24 - D. plexippus5 == 0 -0.0190057 0.0021259 -8.940 < 0.001 ***
								E. core5 - D. plexippus5 == 0 -0.0180068 0.0020168 -8.928 < 0.001 ***
								M. sexta0 - D. plexippus5 == 0 -0.0193099 0.0017786 -10.857 < 0.001 ***
								M.sexta24 - D. plexippus5 == 0 -0.0183676 0.0021259 -8.640 < 0.001 ***
								M.sexta5 - D. plexippus5 == 0 -0.0178386 0.0021259 -8.391 < 0.001 ***
								E. core24 - E. core0 == 0 0.0000386 0.0017786 0.022 1.00000
								E. core5 - E. core0 == 0 0.0010376 0.0016467 0.630 0.99941
								M. sexta0 - E. core0 == 0 -0.0002656 0.0013445 -0.198 1.00000
								M.sexta24 - E. core0 == 0 0.0006768 0.0017786 0.380 0.99999
								M.sexta5 - E. core0 == 0 0.0012058 0.0017786 0.678 0.99899
								E. core5 - E. core24 == 0 0.0009990 0.0020168 0.495 0.99990
								M. sexta0 - E. core24 == 0 -0.0003042 0.0017786 -0.171 1.00000
								M.sexta24 - E. core24 == 0 0.0006382 0.0021259 0.300 1.00000
								M.sexta5 - E. core24 == 0 0.0011672 0.0021259 0.549 0.99979
								M. sexta0 - E. core5 == 0 -0.0013032 0.0016467 -0.791 0.99695
								M.sexta24 - E. core5 == 0 -0.0003608 0.0020168 -0.179 1.00000
								M.sexta5 - E. core5 == 0 0.0001682 0.0020168 0.083 1.00000
								M.sexta24 - M. sexta0 == 0 0.0009424 0.0017786 0.530 0.99984
								M.sexta5 - M. sexta0 == 0 0.0014714 0.0017786 0.827 0.99586
								M.sexta5 - M.sexta24 == 0 0.0005290 0.0021259 0.249 1.00000
								---
								Signif. codes: 0 ‘***’ 0.001 ‘**’ 0.01 ‘*’ 0.05 ‘.’ 0.1 ‘ ’ 1
								(Adjusted p values reported -- single-step method)
								> cld(posttest)
								D. plexippus0 D. plexippus24 D. plexippus5 E. core0 E. core24 E. core5 M. sexta0 M.sexta24 M.sexta5
								"a" "b" "c" "a" "a" "ab" "a" "ab" "ab"

## Sheet: in vivo uptake ouabain body tis
Raw data	species	group	time	tissue	microgram		R code and output
	D.plexippus	D. plexippus24	24	Body tissues	0.00322602
	D.plexippus	D. plexippus24	24	Body tissues	0.0166595			> oralouabain$group=as.factor(oralouabain$group)
	D.plexippus	D. plexippus24	24	Body tissues	0.00467157			> tapply(oralouabain$microgram,oralouabain$group,shapiro.test)
	D.plexippus	D. plexippus24	24	Body tissues	0.00465189
	D.plexippus	D. plexippus24	24	Body tissues	0.022838
	D.plexippus	D. plexippus24	24	Body tissues	0.00629185				Shapiro-Wilk normality test
	D.plexippus	D. plexippus24	24	Body tissues	0.0082753
	D.plexippus	D. plexippus5	5	Body tissues	0.0360526			$`D. plexippus0`
	D.plexippus	D. plexippus5	5	Body tissues	0.087229			W = 0.93234, p-value = 0.4713
	D.plexippus	D. plexippus5	5	Body tissues	0.0243259
	D.plexippus	D. plexippus5	5	Body tissues	0.0234644			$`D. plexippus24`
	D.plexippus	D. plexippus0	0	Body tissues	0.0460921			W = 0.81892, p-value = 0.0627
	D.plexippus	D. plexippus0	0	Body tissues	0.197814
	D.plexippus	D. plexippus0	0	Body tissues	0.129587			$`D. plexippus5`
	D.plexippus	D. plexippus0	0	Body tissues	0.0536399			W = 0.76619, p-value = 0.05412
	D.plexippus	D. plexippus0	0	Body tissues	0.131555
	D.plexippus	D. plexippus0	0	Body tissues	0.134467			$`E. core0`
	D.plexippus	D. plexippus0	0	Body tissues	0.0856407			W = 0.73797, p-value = 0.002547
	D.plexippus	D. plexippus0	0	Body tissues	0.154926
	D.plexippus	D. plexippus0	0	Body tissues	0.0857031			$`E. core24`
	D.plexippus	D. plexippus0	0	Body tissues	0.0421848			W = 0.80201, p-value = 0.1059
	E.core	E. core24	24	Body tissues	0.0158805
	E.core	E. core24	24	Body tissues	0.00259754			$`E. core5`
	E.core	E. core24	24	Body tissues	0.00201141			W = 0.96426, p-value = 0.8373
	E.core	E. core24	24	Body tissues	0.00539103
	E.core	E. core5	5	Body tissues	0.0131575			$`M. sexta0`
	E.core	E. core5	5	Body tissues	0.0497077			W = 0.91365, p-value = 0.307
	E.core	E. core5	5	Body tissues	0.0502305
	E.core	E. core5	5	Body tissues	0.081816			$M.sexta24
	E.core	E. core5	5	Body tissues	0.0368289			W = 0.99216, p-value = 0.9683
	E.core	E. core0	0	Body tissues	0.0820458
	E.core	E. core0	0	Body tissues	0.0572906			$M.sexta5
	E.core	E. core0	0	Body tissues	0.0342585			W = 0.85052, p-value = 0.2279
	E.core	E. core0	0	Body tissues	0.138352
	E.core	E. core0	0	Body tissues	0.0902392
	E.core	E. core0	0	Body tissues	0.0421068			> m2=glm(microgram~group,family="gaussian",data=oralouabain)
	E.core	E. core0	0	Body tissues	0.174515			> summary(m2)
	E.core	E. core0	0	Body tissues	0.0505675
	E.core	E. core0	0	Body tissues	0.369687			Call:
	E.core	E. core0	0	Body tissues	0.0839722			glm(formula = microgram ~ group, family = "gaussian", data = oralouabain)
	M.sexta	M. sexta0	0	Body tissues	0.1118
	M.sexta	M. sexta0	0	Body tissues	0.116315			Deviance Residuals:
	M.sexta	M. sexta0	0	Body tissues	0.0503377			Min 1Q Median 3Q Max
	M.sexta	M. sexta0	0	Body tissues	0.0455403			-0.078045 -0.021678 -0.004166 0.014545 0.257383
	M.sexta	M. sexta0	0	Body tissues	0.147341
	M.sexta	M. sexta0	0	Body tissues	0.0802685			Coefficients:
	M.sexta	M. sexta0	0	Body tissues	0.0316651			Estimate Std. Error t value Pr(>|t|)
	M.sexta	M. sexta0	0	Body tissues	0.0161119			(Intercept) 0.106161 0.016919 6.275 8.82e-08 ***
	M.sexta	M. sexta0	0	Body tissues	0.0418215			groupD. plexippus24 -0.096645 0.026367 -3.665 0.000607 ***
	M.sexta	M. sexta0	0	Body tissues	0.0119501			groupD. plexippus5 -0.063393 0.031653 -2.003 0.050753 .
	M.sexta	M.sexta5	5	Body tissues	0.0176388			groupE. core0 0.006142 0.023927 0.257 0.798474
	M.sexta	M.sexta24	24	Body tissues	0.00611795			groupE. core24 -0.099691 0.031653 -3.149 0.002786 **
	M.sexta	M.sexta24	24	Body tissues	0.00424707			groupE. core5 -0.059813 0.029305 -2.041 0.046651 *
	M.sexta	M.sexta24	24	Body tissues	0.000579276			groupM. sexta0 -0.040846 0.023927 -1.707 0.094138 .
	M.sexta	M.sexta5	5	Body tissues	0.0103205			groupM.sexta24 -0.102649 0.031653 -3.243 0.002132 **
	M.sexta	M.sexta5	5	Body tissues	0.0335687			groupM.sexta5 -0.088460 0.031653 -2.795 0.007396 **
	M.sexta	M.sexta24	24	Body tissues	0.00310564			---
	M.sexta	M.sexta5	5	Body tissues	0.00927774			Signif. codes: 0 ‘***’ 0.001 ‘**’ 0.01 ‘*’ 0.05 ‘.’ 0.1 ‘ ’ 1
								(Dispersion parameter for gaussian family taken to be 0.002862597)
								Null deviance: 0.24049 on 57 degrees of freedom
								Residual deviance: 0.14027 on 49 degrees of freedom
								AIC: -164.83
								Number of Fisher Scoring iterations: 2
								> Anova(m2)
								Analysis of Deviance Table (Type II tests)
								Response: microgram
								LR Chisq Df Pr(>Chisq)
								group 35.011 8 2.661e-05 ***
								---
								Signif. codes: 0 ‘***’ 0.001 ‘**’ 0.01 ‘*’ 0.05 ‘.’ 0.1 ‘ ’ 1
								> posttest=glht(m2, linfct=mcp(group="Tukey"))
								> summary(posttest)
									Simultaneous Tests for General Linear Hypotheses
								Multiple Comparisons of Means: Tukey Contrasts
								Fit: glm(formula = microgram ~ group, family = "gaussian", data = oralouabain)
								Linear Hypotheses:
								Estimate Std. Error z value Pr(>|z|)
								D. plexippus24 - D. plexippus0 == 0 -0.096645 0.026367 -3.665 <0.01 **
								D. plexippus5 - D. plexippus0 == 0 -0.063393 0.031653 -2.003 0.5315
								E. core0 - D. plexippus0 == 0 0.006142 0.023927 0.257 1.0000
								E. core24 - D. plexippus0 == 0 -0.099691 0.031653 -3.149 0.0413 *
								E. core5 - D. plexippus0 == 0 -0.059813 0.029305 -2.041 0.5041
								M. sexta0 - D. plexippus0 == 0 -0.040846 0.023927 -1.707 0.7347
								M.sexta24 - D. plexippus0 == 0 -0.102649 0.031653 -3.243 0.0311 *
								M.sexta5 - D. plexippus0 == 0 -0.088460 0.031653 -2.795 0.1120
								D. plexippus5 - D. plexippus24 == 0 0.033252 0.033535 0.992 0.9860
								E. core0 - D. plexippus24 == 0 0.102787 0.026367 3.898 <0.01 **
								E. core24 - D. plexippus24 == 0 -0.003046 0.033535 -0.091 1.0000
								E. core5 - D. plexippus24 == 0 0.036832 0.031328 1.176 0.9598
								M. sexta0 - D. plexippus24 == 0 0.055799 0.026367 2.116 0.4522
								M.sexta24 - D. plexippus24 == 0 -0.006004 0.033535 -0.179 1.0000
								M.sexta5 - D. plexippus24 == 0 0.008185 0.033535 0.244 1.0000
								E. core0 - D. plexippus5 == 0 0.069536 0.031653 2.197 0.3983
								E. core24 - D. plexippus5 == 0 -0.036298 0.037833 -0.959 0.9887
								E. core5 - D. plexippus5 == 0 0.003580 0.035891 0.100 1.0000
								M. sexta0 - D. plexippus5 == 0 0.022547 0.031653 0.712 0.9986
								M.sexta24 - D. plexippus5 == 0 -0.039255 0.037833 -1.038 0.9813
								M.sexta5 - D. plexippus5 == 0 -0.025067 0.037833 -0.663 0.9991
								E. core24 - E. core0 == 0 -0.105833 0.031653 -3.344 0.0224 *
								E. core5 - E. core0 == 0 -0.065955 0.029305 -2.251 0.3633
								M. sexta0 - E. core0 == 0 -0.046988 0.023927 -1.964 0.5589
								M.sexta24 - E. core0 == 0 -0.108791 0.031653 -3.437 0.0162 *
								M.sexta5 - E. core0 == 0 -0.094602 0.031653 -2.989 0.0658 .
								E. core5 - E. core24 == 0 0.039878 0.035891 1.111 0.9714
								M. sexta0 - E. core24 == 0 0.058845 0.031653 1.859 0.6329
								M.sexta24 - E. core24 == 0 -0.002958 0.037833 -0.078 1.0000
								M.sexta5 - E. core24 == 0 0.011231 0.037833 0.297 1.0000
								M. sexta0 - E. core5 == 0 0.018967 0.029305 0.647 0.9993
								M.sexta24 - E. core5 == 0 -0.042836 0.035891 -1.193 0.9561
								M.sexta5 - E. core5 == 0 -0.028647 0.035891 -0.798 0.9968
								M.sexta24 - M. sexta0 == 0 -0.061803 0.031653 -1.953 0.5668
								M.sexta5 - M. sexta0 == 0 -0.047614 0.031653 -1.504 0.8485
								M.sexta5 - M.sexta24 == 0 0.014189 0.037833 0.375 1.0000
								---
								Signif. codes: 0 ‘***’ 0.001 ‘**’ 0.01 ‘*’ 0.05 ‘.’ 0.1 ‘ ’ 1
								(Adjusted p values reported -- single-step method)
								> cld(posttest)
								D. plexippus0 D. plexippus24 D. plexippus5 E. core0 E. core24 E. core5 M. sexta0 M.sexta24 M.sexta5
								"b" "a" "ab" "b" "a" "ab" "ab" "a" "ab"

## Sheet: in vivo uptake epithelial tissu
Raw data	species	group	time	tissue	microgram		R code and output
	D.plexippus	D. plexippus24	24	Gut epithelium	0
	D.plexippus	D. plexippus24	24	Gut epithelium	0.00647623			> oralouabain$group=as.factor(oralouabain$group)
	D.plexippus	D. plexippus24	24	Gut epithelium	0			> tapply(oralouabain$microgram,oralouabain$group,shapiro.test)
	D.plexippus	D. plexippus24	24	Gut epithelium	0
	D.plexippus	D. plexippus24	24	Gut epithelium	0.00924859			> m2=glm(microgram~group,family="gaussian",data=oralouabain)
	D.plexippus	D. plexippus24	24	Gut epithelium	0			> summary(m2)
	D.plexippus	D. plexippus24	24	Gut epithelium	0
	D.plexippus	D. plexippus5	5	Gut epithelium	0.0275312			Call:
	D.plexippus	D. plexippus5	5	Gut epithelium	0.142907			glm(formula = microgram ~ group, family = "gaussian", data = oralouabain)
	D.plexippus	D. plexippus5	5	Gut epithelium	0.0439242
	D.plexippus	D. plexippus5	5	Gut epithelium	0.0275419			Deviance Residuals:
	D.plexippus	D. plexippus0	0	Gut epithelium	0.876397			Min 1Q Median 3Q Max
	D.plexippus	D. plexippus0	0	Gut epithelium	1.21032			-0.81788 -0.08027 -0.00112 0.00631 2.08416
	D.plexippus	D. plexippus0	0	Gut epithelium	1.01932
	D.plexippus	D. plexippus0	0	Gut epithelium	1.82439			Coefficients:
	D.plexippus	D. plexippus0	0	Gut epithelium	1.57199			Estimate Std. Error t value Pr(>|t|)
	D.plexippus	D. plexippus0	0	Gut epithelium	1.18925			(Intercept) 1.1121 0.1229 9.045 5.05e-12 ***
	D.plexippus	D. plexippus0	0	Gut epithelium	0.524796			groupD. plexippus24 -1.1098 0.1916 -5.792 4.88e-07 ***
	D.plexippus	D. plexippus0	0	Gut epithelium	0.762027			groupD. plexippus5 -1.0516 0.2300 -4.572 3.30e-05 ***
	D.plexippus	D. plexippus0	0	Gut epithelium	0.728651			groupE. core0 -0.9266 0.1739 -5.329 2.48e-06 ***
	D.plexippus	D. plexippus0	0	Gut epithelium	1.41357			groupE. core24 -1.1121 0.2300 -4.835 1.36e-05 ***
	E.core	E. core24	24	Gut epithelium	0			groupE. core5 -1.0329 0.2130 -4.850 1.29e-05 ***
	E.core	E. core24	24	Gut epithelium	0			groupM. sexta90 -0.1536 0.1739 -0.884 0.381
	E.core	E. core5	5	Gut epithelium	0.0323509			groupM.sexta24 -1.1121 0.2300 -4.835 1.36e-05 ***
	E.core	E. core5	5	Gut epithelium	0.250666			groupM.sexta5 -1.1121 0.2300 -4.835 1.36e-05 ***
	E.core	E. core5	5	Gut epithelium	0.0170564			---
	E.core	E. core5	5	Gut epithelium	0.0733734			Signif. codes: 0 ‘***’ 0.001 ‘**’ 0.01 ‘*’ 0.05 ‘.’ 0.1 ‘ ’ 1
	E.core	E. core5	5	Gut epithelium	0.0226291
	E.core	E. core0	0	Gut epithelium	0.25189			(Dispersion parameter for gaussian family taken to be 0.1511593)
	E.core	E. core0	0	Gut epithelium	0.0610037
	E.core	E. core0	0	Gut epithelium	0.0817648			Null deviance: 20.0590 on 57 degrees of freedom
	E.core	E. core0	0	Gut epithelium	0.210262			Residual deviance: 7.4068 on 49 degrees of freedom
	E.core	E. core0	0	Gut epithelium	0.250415			AIC: 65.23
	E.core	E. core0	0	Gut epithelium	0.18926
	E.core	E. core0	0	Gut epithelium	0.0991398			Number of Fisher Scoring iterations: 2
	E.core	E. core0	0	Gut epithelium	0.0566254
	E.core	E. core0	0	Gut epithelium	0.589474			> Anova(m2)
	E.core	E. core0	0	Gut epithelium	0.064681			Analysis of Deviance Table (Type II tests)
	E.core	E. core24	24	Gut epithelium	0
	E.core	E. core24	24	Gut epithelium	0			Response: microgram
	M.sexta	M. sexta90	0	Gut epithelium	1.089			LR Chisq Df Pr(>Chisq)
	M.sexta	M. sexta90	0	Gut epithelium	0.863854			group 83.701 8 8.77e-15 ***
	M.sexta	M. sexta90	0	Gut epithelium	0.909637			---
	M.sexta	M. sexta90	0	Gut epithelium	0.434888			Signif. codes: 0 ‘***’ 0.001 ‘**’ 0.01 ‘*’ 0.05 ‘.’ 0.1 ‘ ’ 1
	M.sexta	M. sexta90	0	Gut epithelium	1.00316			> posttest=glht(m2, linfct=mcp(group="Tukey"))
	M.sexta	M. sexta90	0	Gut epithelium	0.953343			> summary(posttest)
	M.sexta	M. sexta90	0	Gut epithelium	0.618938
	M.sexta	M. sexta90	0	Gut epithelium	0.14054				Simultaneous Tests for General Linear Hypotheses
	M.sexta	M. sexta90	0	Gut epithelium	0.528283
	M.sexta	M. sexta90	0	Gut epithelium	3.04258			Multiple Comparisons of Means: Tukey Contrasts
	M. sexta	M.sexta5	5	Gut epithelium	0
	M. sexta	M.sexta24	24	Gut epithelium	0
	M. sexta	M.sexta24	24	Gut epithelium	0			Fit: glm(formula = microgram ~ group, family = "gaussian", data = oralouabain)
	M. sexta	M.sexta24	24	Gut epithelium	0
	M. sexta	M.sexta5	5	Gut epithelium	0			Linear Hypotheses:
	M. sexta	M.sexta5	5	Gut epithelium	0			Estimate Std. Error z value Pr(>|z|)
	M. sexta	M.sexta24	24	Gut epithelium	0			D. plexippus24 - D. plexippus0 == 0 -1.110e+00 1.916e-01 -5.792 < 0.001 ***
	M. sexta	M.sexta5	5	Gut epithelium	0			D. plexippus5 - D. plexippus0 == 0 -1.052e+00 2.300e-01 -4.572 < 0.001 ***
								E. core0 - D. plexippus0 == 0 -9.266e-01 1.739e-01 -5.329 < 0.001 ***
								E. core24 - D. plexippus0 == 0 -1.112e+00 2.300e-01 -4.835 < 0.001 ***
								E. core5 - D. plexippus0 == 0 -1.033e+00 2.130e-01 -4.850 < 0.001 ***
								M. sexta90 - D. plexippus0 == 0 -1.536e-01 1.739e-01 -0.884 0.99348
								M.sexta24 - D. plexippus0 == 0 -1.112e+00 2.300e-01 -4.835 < 0.001 ***
								M.sexta5 - D. plexippus0 == 0 -1.112e+00 2.300e-01 -4.835 < 0.001 ***
								D. plexippus5 - D. plexippus24 == 0 5.823e-02 2.437e-01 0.239 1.00000
								E. core0 - D. plexippus24 == 0 1.832e-01 1.916e-01 0.956 0.98896
								E. core24 - D. plexippus24 == 0 -2.246e-03 2.437e-01 -0.009 1.00000
								E. core5 - D. plexippus24 == 0 7.697e-02 2.277e-01 0.338 0.99999
								M. sexta90 - D. plexippus24 == 0 9.562e-01 1.916e-01 4.991 < 0.001 ***
								M.sexta24 - D. plexippus24 == 0 -2.246e-03 2.437e-01 -0.009 1.00000
								M.sexta5 - D. plexippus24 == 0 -2.246e-03 2.437e-01 -0.009 1.00000
								E. core0 - D. plexippus5 == 0 1.250e-01 2.300e-01 0.543 0.99980
								E. core24 - D. plexippus5 == 0 -6.048e-02 2.749e-01 -0.220 1.00000
								E. core5 - D. plexippus5 == 0 1.874e-02 2.608e-01 0.072 1.00000
								M. sexta90 - D. plexippus5 == 0 8.979e-01 2.300e-01 3.904 0.00311 **
								M.sexta24 - D. plexippus5 == 0 -6.048e-02 2.749e-01 -0.220 1.00000
								M.sexta5 - D. plexippus5 == 0 -6.048e-02 2.749e-01 -0.220 1.00000
								E. core24 - E. core0 == 0 -1.855e-01 2.300e-01 -0.806 0.99653
								E. core5 - E. core0 == 0 -1.062e-01 2.130e-01 -0.499 0.99990
								M. sexta90 - E. core0 == 0 7.730e-01 1.739e-01 4.446 < 0.001 ***
								M.sexta24 - E. core0 == 0 -1.855e-01 2.300e-01 -0.806 0.99651
								M.sexta5 - E. core0 == 0 -1.855e-01 2.300e-01 -0.806 0.99653
								E. core5 - E. core24 == 0 7.922e-02 2.608e-01 0.304 1.00000
								M. sexta90 - E. core24 == 0 9.584e-01 2.300e-01 4.167 < 0.001 ***
								M.sexta24 - E. core24 == 0 2.220e-16 2.749e-01 0.000 1.00000
								M.sexta5 - E. core24 == 0 4.441e-16 2.749e-01 0.000 1.00000
								M. sexta90 - E. core5 == 0 8.792e-01 2.130e-01 4.129 0.00105 **
								M.sexta24 - E. core5 == 0 -7.922e-02 2.608e-01 -0.304 1.00000
								M.sexta5 - E. core5 == 0 -7.922e-02 2.608e-01 -0.304 1.00000
								M.sexta24 - M. sexta90 == 0 -9.584e-01 2.300e-01 -4.167 < 0.001 ***
								M.sexta5 - M. sexta90 == 0 -9.584e-01 2.300e-01 -4.167 < 0.001 ***
								M.sexta5 - M.sexta24 == 0 2.220e-16 2.749e-01 0.000 1.00000
								---
								Signif. codes: 0 ‘***’ 0.001 ‘**’ 0.01 ‘*’ 0.05 ‘.’ 0.1 ‘ ’ 1
								(Adjusted p values reported -- single-step method)
								> cld(posttest)
								D. plexippus0 D. plexippus24 D. plexippus5 E. core0 E. core24 E. core5 M. sexta90 M.sexta24 M.sexta5
								"b" "a" "a" "a" "a" "a" "b" "a" "a"

## Sheet: ouabain digitoxin body tissues
Raw data	tissue	microgram	toxin	time		R code and output
	Integument	0.335396	Digitoxin	5
	Integument	0.422918	Digitoxin	5			> toxtotal$toxin=as.factor(toxtotal$toxin)
	Integument	0.360403	Digitoxin	5			> toxtotal$time=as.factor(toxtotal$time)
	Integument	0.711595	Digitoxin	10			> tapply(toxtotal$microgram,toxtotal$toxin,shapiro.test)
	Integument	2.26872	Digitoxin	10
	Integument	1.00573	Digitoxin	10
	Integument	0.383775	Digitoxin	30
	Integument	4.42062	Digitoxin	30				Shapiro-Wilk normality test
	Integument	2.75495	Digitoxin	30
	Integument	1.99338	Digitoxin	30			$Digitoxin
	Integument	1.42472	Digitoxin	60			W = 0.9208, p-value = 0.04694
	Integument	3.70979	Digitoxin	60
	Integument	4.40142	Digitoxin	60			$Ouabain
	Integument	4.29267	Digitoxin	60			W = 0.88382, p-value = 0.00246
	Integument	4.23745	Digitoxin	90
	Integument	4.63634	Digitoxin	90
	Integument	4.28876	Digitoxin	90			> m2=glm(microgram~toxin+time+toxin:time,family="gaussian",data=toxtotal)
	Integument	4.13762	Digitoxin	90			> summary(m2)
	Integument	4.82677	Digitoxin	120
	Integument	5.37461	Digitoxin	120			Call:
	Integument	4.00326	Digitoxin	120			glm(formula = microgram ~ toxin + time + toxin:time, family = "gaussian",
	Integument	5.04728	Digitoxin	120			data = toxtotal)
	Integument	7.38749	Digitoxin	180
	Integument	6.09045	Digitoxin	180			Deviance Residuals:
	Integument	5.93859	Digitoxin	180			Min 1Q Median 3Q Max
	Integument	4.74011	Digitoxin	180			-2.03243 -0.20596 -0.00931 0.22416 2.03244
	Integument	0.0349962	Ouabain	5
	Integument	0.20916	Ouabain	5			Coefficients:
	Integument	0.0949736	Ouabain	5			Estimate Std. Error t value Pr(>|t|)
	Integument	0.251926	Ouabain	5			(Intercept) 0.3729 0.4346 0.858 0.39551
	Integument	0.0482976	Ouabain	10			toxinOuabain -0.2251 0.5749 -0.392 0.69724
	Integument	0.273853	Ouabain	10			time10 0.9558 0.6146 1.555 0.12709
	Integument	0.271095	Ouabain	10			time30 2.0153 0.5749 3.505 0.00106 **
	Integument	0.418816	Ouabain	10			time60 3.0842 0.5749 5.365 2.87e-06 ***
	Integument	0.919259	Ouabain	30			time90 3.9521 0.5749 6.874 1.75e-08 ***
	Integument	0.702271	Ouabain	30			time120 4.4401 0.5749 7.723 1.01e-09 ***
	Integument	0.528743	Ouabain	30			time180 5.6663 0.5749 9.856 1.04e-12 ***
	Integument	0.751831	Ouabain	30			toxinOuabain:time10 -0.8505 0.8131 -1.046 0.30124
	Integument	0.398099	Ouabain	60			toxinOuabain:time30 -1.4375 0.7835 -1.835 0.07330 .
	Integument	0.507016	Ouabain	60			toxinOuabain:time60 -2.5186 0.7835 -3.215 0.00245 **
	Integument	0.671811	Ouabain	60			toxinOuabain:time90 -3.4695 0.7369 -4.708 2.51e-05 ***
	Integument	1.27664	Ouabain	60			toxinOuabain:time120 -4.0919 0.7835 -5.223 4.60e-06 ***
	Integument	0.913942	Ouabain	90			toxinOuabain:time180 -4.9984 0.7835 -6.380 9.32e-08 ***
	Integument	0.463098	Ouabain	90			---
	Integument	0.659846	Ouabain	90			Signif. codes: 0 ‘***’ 0.001 ‘**’ 0.01 ‘*’ 0.05 ‘.’ 0.1 ‘ ’ 1
	Integument	0.667568	Ouabain	90
	Integument	0.140563	Ouabain	90			(Dispersion parameter for gaussian family taken to be 0.5666223)
	Integument	1.55938	Ouabain	90
	Integument	0.19988	Ouabain	90			Null deviance: 229.125 on 57 degrees of freedom
	Integument	0.439299	Ouabain	90			Residual deviance: 24.931 on 44 degrees of freedom
	Integument	1.10056	Ouabain	120			AIC: 145.63
	Integument	0.130951	Ouabain	120
	Integument	0.0999533	Ouabain	120			Number of Fisher Scoring iterations: 2
	Integument	0.652132	Ouabain	120
	Integument	0.225204	Ouabain	180			> Anova(m2)
	Integument	0.28651	Ouabain	180			Analysis of Deviance Table (Type II tests)
	Integument	1.94129	Ouabain	180
	Integument	0.809519	Ouabain	180			Response: microgram
							LR Chisq Df Pr(>Chisq)
							toxin 200.096 1 < 2.2e-16 ***
							time 84.303 6 4.602e-16 ***
							toxin:time 66.220 6 2.430e-12 ***
							---
							Signif. codes: 0 ‘***’ 0.001 ‘**’ 0.01 ‘*’ 0.05 ‘.’ 0.1 ‘ ’ 1

## Sheet: ouabain digitoxin gut
Raw data	tissue	card	toxin	time		R code and output
	Gut	0.0802478	Digitoxin	5
	Gut	0.0500282	Digitoxin	5			> toxtotal$toxin=as.factor(toxtotal$toxin)
	Gut	0.20466	Digitoxin	5			> toxtotal$time=as.factor(toxtotal$time)
	Gut	0.0859064	Digitoxin	5			> tapply(toxtotal$microgram,toxtotal$toxin,shapiro.test)
	Gut	0.126889	Digitoxin	10
	Gut	0.0826925	Digitoxin	10
	Gut	0.729442	Digitoxin	10				Shapiro-Wilk normality test
	Gut	0.490179	Digitoxin	10
	Gut	0.118926	Digitoxin	30			$Digitoxin
	Gut	3.00821	Digitoxin	30			W = 0.86838, p-value = 0.002722
	Gut	0.489675	Digitoxin	30
	Gut	0.730366	Digitoxin	30
	Gut	1.98719	Digitoxin	60			$Ouabain
	Gut	0.276406	Digitoxin	60			W = 0.76017, p-value = 1.335e-05
	Gut	1.92432	Digitoxin	60
	Gut	3.96045	Digitoxin	90
	Gut	3.17896	Digitoxin	90			> m2=glm(microgram~toxin+time+toxin:time,family="gaussian",data=toxtotal)
	Gut	2.10228	Digitoxin	90			> summary(m2)
	Gut	2.71199	Digitoxin	90
	Gut	3.50204	Digitoxin	120			Call:
	Gut	0.120673	Digitoxin	120			glm(formula = microgram ~ toxin + time + toxin:time, family = "gaussian",
	Gut	1.77953	Digitoxin	120			data = toxtotal)
	Gut	1.6154	Digitoxin	120
	Gut	3.96021	Digitoxin	180			Deviance Residuals:
	Gut	3.12358	Digitoxin	180			Min 1Q Median 3Q Max
	Gut	3.26025	Digitoxin	180			-1.6337 -0.2746 -0.0193 0.1432 1.9214
	Gut	1.8406	Digitoxin	180
	Gut	0.0266301	Ouabain	5			Coefficients:
	Gut	0.00996724	Ouabain	5			Estimate Std. Error t value Pr(>|t|)
	Gut	0.0647487	Ouabain	5			(Intercept) 0.10521 0.34461 0.305 0.76161
	Gut	0.059642	Ouabain	5			toxinOuabain -0.06496 0.48735 -0.133 0.89458
	Gut	0.00438636	Ouabain	10			time10 0.25209 0.48735 0.517 0.60762
	Gut	0.0402661	Ouabain	10			time30 0.98158 0.48735 2.014 0.05028 .
	Gut	0.0268871	Ouabain	10			time60 1.29076 0.52640 2.452 0.01834 *
	Gut	0.00889851	Ouabain	10			time90 2.88321 0.48735 5.916 4.84e-07 ***
	Gut	0.0287244	Ouabain	30			time120 1.64920 0.48735 3.384 0.00153 **
	Gut	0.236619	Ouabain	30			time180 2.94095 0.48735 6.035 3.26e-07 ***
	Gut	0.014973	Ouabain	30			toxinOuabain:time10 -0.27223 0.68922 -0.395 0.69481
	Gut	0.507211	Ouabain	60			toxinOuabain:time30 -0.92839 0.71736 -1.294 0.20251
	Gut	0.0601803	Ouabain	60			toxinOuabain:time60 -1.16848 0.71736 -1.629 0.11065
	Gut	0.0303594	Ouabain	60			toxinOuabain:time90 -2.52932 0.65125 -3.884 0.00035 ***
	Gut	0.0523471	Ouabain	60			toxinOuabain:time120 -0.88129 0.68922 -1.279 0.20787
	Gut	1.06548	Ouabain	90			toxinOuabain:time180 -2.08486 0.68922 -3.025 0.00419 **
	Gut	0.0696366	Ouabain	90			---
	Gut	0.182125	Ouabain	90			Signif. codes: 0 ‘***’ 0.001 ‘**’ 0.01 ‘*’ 0.05 ‘.’ 0.1 ‘ ’ 1
	Gut	0.400021	Ouabain	90
	Gut	0.0474854	Ouabain	90			(Dispersion parameter for gaussian family taken to be 0.4750232)
	Gut	0.0393991	Ouabain	90
	Gut	0.954823	Ouabain	90			Null deviance: 75.787 on 56 degrees of freedom
	Gut	1.51895	Ouabain	120			Residual deviance: 20.426 on 43 degrees of freedom
	Gut	0.789027	Ouabain	120			AIC: 133.26
	Gut	0.451845	Ouabain	120
	Gut	0.472813	Ouabain	120			Number of Fisher Scoring iterations: 2
	Gut	1.76324	Ouabain	180
	Gut	0.346878	Ouabain	180			> Anova(m2)
	Gut	0.695705	Ouabain	180			Analysis of Deviance Table (Type II tests)
	Gut	0.779526	Ouabain	180
							Response: microgram
							LR Chisq Df Pr(>Chisq)
							toxin 45.702 1 1.377e-11 ***
							time 51.731 6 2.112e-09 ***
							toxin:time 23.140 6 0.0007509 ***
							---
							Signif. codes: 0 ‘***’ 0.001 ‘**’ 0.01 ‘*’ 0.05 ‘.’ 0.1 ‘ ’ 1

## Sheet: ouabain digitoxin hemolymphe 
Raw data	time	tissue	µg/µl	toxin		R code and output
	90	Hemolymph	8.24457	Digitoxin
	90	Hemolymph	1.67121	Digitoxin			> toxtotal$toxin=as.factor(toxtotal$toxin)
	120	Hemolymph	0	Digitoxin			> toxtotal$time=as.factor(toxtotal$time)
	120	Hemolymph	6.25871	Digitoxin			> tapply(toxtotal$microgram,toxtotal$toxin,shapiro.test)
	120	Hemolymph	0	Digitoxin
	180	Hemolymph	10.8608	Digitoxin
	180	Hemolymph	6.07765	Digitoxin				Shapiro-Wilk normality test
	180	Hemolymph	4.40164	Digitoxin
	180	Hemolymph	0	Digitoxin			$Digitoxin
	90	Hemolymph	0.447798	Ouabain			W = 0.90001, p-value = 0.2521
	90	Hemolymph	1.0406	Ouabain
	90	Hemolymph	2.01634	Ouabain			$Ouabain
	90	Hemolymph	0.7043	Ouabain			W = 0.87449, p-value = 0.07452
	120	Hemolymph	0.494423	Ouabain
	120	Hemolymph	0.390003	Ouabain
	120	Hemolymph	0.685336	Ouabain			> m2=lm(microgram~toxin+time+toxin:time,data=toxtotal)
	120	Hemolymph	1.19901	Ouabain			> summary(m2)
	180	Hemolymph	1.04851	Ouabain
	180	Hemolymph	0.847403	Ouabain			Call:
	180	Hemolymph	2.72595	Ouabain			lm(formula = microgram ~ toxin + time + toxin:time, data = toxtotal)
	180	Hemolymph	1.7085	Ouabain
							Residuals:
							Min 1Q Median 3Q Max
							-5.3350 -0.7352 -0.1978 0.7426 5.5257
							Coefficients:
							Estimate Std. Error t value Pr(>|t|)
							(Intercept) 4.9579 1.9330 2.565 0.0216 *
							toxinOuabain -3.9056 2.3674 -1.650 0.1198
							time120 -2.8717 2.4954 -1.151 0.2678
							time180 0.3771 2.3674 0.159 0.8756
							toxinOuabain:time120 2.5116 3.1565 0.796 0.4386
							toxinOuabain:time180 0.1532 3.0563 0.050 0.9607
							---
							Signif. codes: 0 ‘***’ 0.001 ‘**’ 0.01 ‘*’ 0.05 ‘.’ 0.1 ‘ ’ 1
							Residual standard error: 2.734 on 15 degrees of freedom
							Multiple R-squared: 0.3825,	Adjusted R-squared: 0.1767
							F-statistic: 1.858 on 5 and 15 DF, p-value: 0.1618
							> Anova(m2)
							Anova Table (Type II tests)
							Response: microgram
							Sum Sq Df F value Pr(>F)
							toxin 45.185 1 6.0466 0.02657 *
							time 14.655 2 0.9806 0.39790
							toxin:time 6.647 2 0.4447 0.64917
							Residuals 112.090 15
							---
							Signif. codes: 0 ‘***’ 0.001 ‘**’ 0.01 ‘*’ 0.05 ‘.’ 0.1 ‘ ’ 1

## Sheet: j-hang wings
Raw data	stage	tissue	µg/mg		R code and output
	Stage1	wings	1.78876
	Stage1	wings	3.75316			> jhang$stage=as.factor(jhang$stage)
	Stage1	wings	2.93322			> tapply(jhang$microgram,jhang$stage,shapiro.test)
	Stage1	wings	2.90185
	Stage1	wings	2.76334
	Stage1	wings	1.82526				Shapiro-Wilk normality test
	Stage2	wings	3.17056
	Stage2	wings	2.05401			$Butterfly
	Stage2	wings	4.53972			W = 0.76733, p-value = 0.02928
	Stage2	wings	2.94922
	Stage2	wings	3.06639			$Stage1
	Stage2	wings	1.24685			W = 0.90041, p-value = 0.3763
	Stage3	wings	3.36759
	Stage3	wings	3.34664			$Stage2
	Stage3	wings	2.28707			W = 0.95835, p-value = 0.807
	Stage3	wings	2.63549
	Stage3	wings	3.40925			$Stage3
	Stage3	wings	3.84853			W = 0.90625, p-value = 0.4122
	Butterfly	wings	5.75369
	Butterfly	wings	6.39793
	Butterfly	wings	7.52654			> m2=glm(microgram~stage,family="gaussian",data=jhang)
	Butterfly	wings	5.55689			> summary(m2)
	Butterfly	wings	5.78649
	Butterfly	wings	5.71421			Call:
						glm(formula = microgram ~ stage, family = "gaussian", data = jhang)
						Deviance Residuals:
						Min 1Q Median 3Q Max
						-1.5909 -0.5266 0.1545 0.2731 1.7019
						Coefficients:
						Estimate Std. Error t value Pr(>|t|)
						(Intercept) 6.1226 0.3347 18.291 5.90e-14 ***
						stageStage1 -3.4617 0.4734 -7.313 4.54e-07 ***
						stageStage2 -3.2848 0.4734 -6.939 9.75e-07 ***
						stageStage3 -2.9735 0.4734 -6.281 3.92e-06 ***
						---
						Signif. codes: 0 ‘***’ 0.001 ‘**’ 0.01 ‘*’ 0.05 ‘.’ 0.1 ‘ ’ 1
						(Dispersion parameter for gaussian family taken to be 0.672265)
						Null deviance: 61.418 on 23 degrees of freedom
						Residual deviance: 13.445 on 20 degrees of freedom
						AIC: 64.203
						Number of Fisher Scoring iterations: 2
						> Anova(m2)
						Analysis of Deviance Table (Type II tests)
						Response: microgram
						LR Chisq Df Pr(>Chisq)
						stage 71.36 3 2.183e-15 ***
						---
						Signif. codes: 0 ‘***’ 0.001 ‘**’ 0.01 ‘*’ 0.05 ‘.’ 0.1 ‘ ’ 1
						> posttest=glht(m2, linfct=mcp(stage="Tukey"))
						> summary(posttest)
							Simultaneous Tests for General Linear Hypotheses
						Multiple Comparisons of Means: Tukey Contrasts
						Fit: glm(formula = microgram ~ stage, family = "gaussian", data = jhang)
						Linear Hypotheses:
						Estimate Std. Error z value Pr(>|z|)
						Stage1 - Butterfly == 0 -3.4617 0.4734 -7.313 <1e-04 ***
						Stage2 - Butterfly == 0 -3.2848 0.4734 -6.939 <1e-04 ***
						Stage3 - Butterfly == 0 -2.9735 0.4734 -6.281 <1e-04 ***
						Stage2 - Stage1 == 0 0.1769 0.4734 0.374 0.982
						Stage3 - Stage1 == 0 0.4882 0.4734 1.031 0.731
						Stage3 - Stage2 == 0 0.3113 0.4734 0.658 0.913
						---
						Signif. codes: 0 ‘***’ 0.001 ‘**’ 0.01 ‘*’ 0.05 ‘.’ 0.1 ‘ ’ 1
						(Adjusted p values reported -- single-step method)
						> cld(posttest)
						Butterfly Stage1 Stage2 Stage3
						"b" "a" "a" "a"

## Sheet: j hang body tissu
Raw data	stage	tissue	µg/mg		R code and output
	Stage1	integument	0.90725
	Stage1	integument	0.816196			> jhang$stage=as.factor(jhang$stage)
	Stage1	integument	1.3152			> tapply(jhang$microgram,jhang$stage,shapiro.test)
	Stage1	integument	0.773608
	Stage1	integument	1.92718
	Stage1	integument	0.810506				Shapiro-Wilk normality test
	Stage2	integument	1.23923
	Stage2	integument	0.952001			$Butterfly
	Stage2	integument	1.52484			W = 0.91451, p-value = 0.4668
	Stage2	integument	0.846556
	Stage2	integument	1.399			$Stage1
	Stage2	integument	1.14368			W = 0.76543, p-value = 0.02809
	Stage3	integument	0.646941
	Stage3	integument	0.84013			$Stage2
	Stage3	integument	0.35557			W = 0.97063, p-value = 0.8966
	Stage3	integument	0.685445
	Stage3	integument	0.872319			$Stage3
	Stage3	integument	0.489978			W = 0.94569, p-value = 0.7053
	Butterfly	integument	0.677987
	Butterfly	integument	0.289726
	Butterfly	integument	0.38707			> m2=glm(microgram~stage,family="gaussian",data=jhang)
	Butterfly	integument	0.198424			> summary(m2)
	Butterfly	integument	0.415895
	Butterfly	integument	0.404829			Call:
						glm(formula = microgram ~ stage, family = "gaussian", data = jhang)
						Deviance Residuals:
						Min 1Q Median 3Q Max
						-0.33766 -0.20598 -0.00502 0.19750 0.83552
						Coefficients:
						Estimate Std. Error t value Pr(>|t|)
						(Intercept) 0.3957 0.1191 3.322 0.003402 **
						stageStage1 0.6960 0.1684 4.132 0.000517 ***
						stageStage2 0.7886 0.1684 4.681 0.000143 ***
						stageStage3 0.2527 0.1684 1.500 0.149125
						---
						Signif. codes: 0 ‘***’ 0.001 ‘**’ 0.01 ‘*’ 0.05 ‘.’ 0.1 ‘ ’ 1
						(Dispersion parameter for gaussian family taken to be 0.08512242)
						Null deviance: 4.1959 on 23 degrees of freedom
						Residual deviance: 1.7024 on 20 degrees of freedom
						AIC: 14.605
						Number of Fisher Scoring iterations: 2
						> Anova(m2)
						Analysis of Deviance Table (Type II tests)
						Response: microgram
						LR Chisq Df Pr(>Chisq)
						stage 29.292 3 1.944e-06 ***
						---
						Signif. codes: 0 ‘***’ 0.001 ‘**’ 0.01 ‘*’ 0.05 ‘.’ 0.1 ‘ ’ 1
						> posttest=glht(m2, linfct=mcp(stage="Tukey"))
						> summary(posttest)
							Simultaneous Tests for General Linear Hypotheses
						Multiple Comparisons of Means: Tukey Contrasts
						Fit: glm(formula = microgram ~ stage, family = "gaussian", data = jhang)
						Linear Hypotheses:
						Estimate Std. Error z value Pr(>|z|)
						Stage1 - Butterfly == 0 0.69600 0.16845 4.132 < 0.001 ***
						Stage2 - Butterfly == 0 0.78856 0.16845 4.681 < 0.001 ***
						Stage3 - Butterfly == 0 0.25274 0.16845 1.500 0.43718
						Stage2 - Stage1 == 0 0.09256 0.16845 0.549 0.94671
						Stage3 - Stage1 == 0 -0.44326 0.16845 -2.631 0.04265 *
						Stage3 - Stage2 == 0 -0.53582 0.16845 -3.181 0.00796 **
						---
						Signif. codes: 0 ‘***’ 0.001 ‘**’ 0.01 ‘*’ 0.05 ‘.’ 0.1 ‘ ’ 1
						(Adjusted p values reported -- single-step method)
						> cld(posttest)
						Butterfly Stage1 Stage2 Stage3
						"a" "b" "b" "a"

[truncated: 2 more sheets: j hang gut, j hang cuticle]
